# Supplementary material for: PON1 Q192R is associated with high platelet reactivity with clopidogrel in patients undergoing elective neurointervention: A prospective single-center cohort study
Source: PLoS One. 2021 Aug 5;16(8):e0254067. doi: 10.1371/journal.pone.0254067 (PMC8341610; doi:10.1371/journal.pone.0254067)
Supplement: S1 File — (XLSX) [file pone.0254067.s001.xlsx]

## Sheet: Sheet1
Age	Sex	Procedure	Body mass index	Hypertension	Dyslipidemia	Diabetes mellitus	Ischemic heart disease	Current smokig	Ca blocker	Beta blocker	ACE/ARB	Proton pump inhibitor	Clopidogrel <7 days	Hematocrit (%)	Platelet count (× 104/µl)	Total cholesterol (mg/dl)	HDL-C (mg/dl)	LDL-C (mg/dl)	P2Y12 Reaction Unit (original)	P2Y12 Reaction Unit (corrected)	CYP2C19*2	CYP2C19*3	CYP2C19*17	PON1 Q192R
73	male	CAS (symptomatic)	24.61	1	1	0	0	0	1	0	1	0	0	38.4	19.7	144	42	79	103	73	0	1	0	1
77	male	CAS (asymptomatic)	28.63	1	1	1	0	0	1	0	0	0	0	38.7	15.2	174	54	85	194	164	0	1	0	2
84	male	CAS (symptomatic)	23.31	0	0	0	0	0	1	0	1	1	0	40.3	27.4	200	48	74	92	77	1	0	0	1
72	male	CAS (symptomatic)	26.35	0	1	1	0	0	0	0	0	0	0	41.3	20.6	161	31	104	107	99.5	1	0	0	2
84	male	CAS (asymptomatic)	21.77	0	0	0	0	0	0	0	0	1	0	40.1	15.4	133	59	47	170	155	0	0	0	1
58	female	CAS (symptomatic)	22.37	1	1	1	0	0	1	0	1	0	0	27.1	22.9	186	37	118	389	276.5	1	0	0	1
72	male	CAS (asymptomatic)	24.54	0	0	0	0	0	1	0	1	0	0	41.6	21.1	137	64	59	119	111.5	0	0	0	2
68	male	CAS (symptomatic)	25.78	0	0	1	0	0	1	1	0	0	0	38.8	20.1	124	43	70	276	246	1	0	0	1
49	male	Coiling of IA (unruptured)	23.41	0	1	0	0	1	1	0	0	0	0	39.3	33.6	228	44	158	34	11.5	0	0	0	1
61	male	CAS (symptomatic)	24.45	0	1	0	1	1	0	0	0	0	0	56	34.1	120	38	55	7	112	1	1	0	2
68	male	CAS (symptomatic)	17.97	0	1	0	0	0	1	0	0	0	0	40.5	26.6	222	135	57	145	130	1	1	0	1
70	male	CAS (asymptomatic)	27.34	0	0	0	0	1	1	0	0	0	0	42.4	22.6	203	54	112	186	186	1	0	0	0
55	male	Coiling of IA (ruptured)	23.24	0	0	1	0	0	0	0	0	0	0	43.5	27.3	211	53	93	119	126.5	0	0	0	0
33	female	Coiling of IA (unruptured)	28.65	0	1	0	0	0	1	0	1	1	0	39.9	24.3	255	36	119	370	347.5	1	0	0	1
71	male	CAS (asymptomatic)	20.96	0	1	0	0	0	0	0	0	0	0	42.7	21.4	214	39	139	417	417	1	1	0	2
68	female	CAS (asymptomatic)	27.64	0	0	1	0	0	1	0	1	0	0	38.8	14.8	110	42	43	295	265	1	0	0	1
69	female	CAS (asymptomatic)	23.73	0	0	0	0	0	1	0	1	0	0	41.5	19.9	132	52	65	269	261.5	1	0	0	2
79	male	Coiling of IA (ruptured)	19.04	0	0	1	0	0	0	1	0	0	0	39.3	23.4	192	76	91	159	136.5	0	0	0	2
86	female	CAS (symptomatic)	17.69	1	0	0	1	0	0	0	1	1	0	31.2	22.6	157	56	84	251	168.5	0	0	0	2
65	male	CAS (symptomatic)	21.78	0	0	0	0	0	0	0	0	0	0	38.8	20.3	144	50	70	393	363	1	0	0	1
57	male	Coiling of IA (unruptured)	26.16	1	1	1	0	0	1	0	1	0	0	43.2	20.4	262	47	185	353	360.5	2	0	0	2
57	male	Coiling of IA (unruptured)	24.11	0	1	0	0	0	1	0	1	0	0	36.8	31.2	268	49	184	222	177	1	0	0	1
69	female	CAS (symptomatic)	23.44	0	1	0	0	0	0	0	0	0	0	39	20.1	192	49	123	117	94.5	0	0	0	2
65	male	Coiling of IA (unruptured)	24.88	0	1	0	0	0	1	0	1	0	0	40.3	15.1	191	58	107	383	368	0	0	0	1
62	female	CAS (symptomatic)	25.71	0	1	0	0	0	0	0	0	1	0	49.3	25.8	165	38	101	147	199.5	0	1	0	1
73	male	CAS (symptomatic)	22.48	1	1	1	0	0	0	1	0	0	0	23.1	21.9	165	36	113	202	59.5	2	0	0	2
67	male	CAS (symptomatic)	23.01	0	0	1	0	0	1	1	1	0	0	31	12.1	122	59	39	317	234.5	1	0	0	1
59	female	Coiling of IA (unruptured)	20.17	0	0	0	0	0	1	0	0	0	0	35.4	22.7	170	46	103	97	44.5	0	0	0	2
66	female	Coiling of IA (unruptured)	18.47	0	0	0	0	0	0	0	0	1	0	32.9	19.7	200	53	122	281	206	2	0	0	2
64	male	CAS (symptomatic)	25.1	0	0	1	0	0	1	0	0	0	0	43.2	20.2	154	46	81	193	200.5	0	1	0	1
74	female	CAS (asymptomatic)	25.57	0	0	0	0	0	1	0	0	0	0	35.2	19.6	219	48	151	69	16.5	0	0	0	2
62	male	CAS (asymptomatic)	19.59	1	0	1	0	0	1	0	0	1	0	40.2	19.6	143	55	63	263	248	1	0	0	2
60	male	Coiling of IA (unruptured)	26.99	0	1	0	0	0	0	0	0	1	0	46.6	21.2	403	43	110	234	264	1	0	0	2
69	male	CAS (symptomatic)	20.48	0	0	1	0	0	0	0	1	0	0	42	13.8	210	51	124	185	185	1	0	0	2
59	male	Coiling of IA (unruptured)	19.84	0	1	0	0	1	1	0	0	0	0	43.6	24.9	271	85	107	362	369.5	1	0	0	0
74	female	CAS (symptomatic)	25.67	1	1	0	0	0	1	0	0	0	0	43.9	24.8	193	65	110	263	270.5	0	2	0	2
81	female	CAS (symptomatic)	19.68	0	1	0	0	0	0	0	0	1	0	40.5	19.5	246	58	159	124	109	0	1	0	2
72	female	Coiling of IA (unruptured)	23.91	0	1	0	0	0	1	0	0	1	0	34.2	19.8	139	53	70	291	231	0	1	0	1
55	male	CAS (symptomatic)	23.79	0	1	1	0	0	1	1	1	0	0	44	20	241	31	82	119	134	0	0	0	2
76	male	CAS (asymptomatic)	23.07	0	1	1	0	0	1	1	1	0	0	43.8	10.1	210	46	102	126	133.5	1	1	0	1
21	male	Coiling of IA (unruptured)	23.04	0	1	0	0	0	0	0	0	1	1	43.7	20.3	132	59	31	120	127.5	0	0	0	1
56	female	Coiling of IA (unruptured)	22.21	0	0	0	0	0	1	0	0	0	0	40.5	20.6	152			62	47	0	0	0	1
77	female	CAS (asymptomatic)	20.87	1	0	0	0	1	1	0	1	0	0	30.1	23.2	197	73	101	218	128	2	0	0	1
73	female	Coiling of IA (unruptured)	20.09	1	1	0	0	0	1	0	0	1	0	37.1	19.7	190	57	98	290	252.5	0	1	0	1
69	female	Coiling of IA (unruptured)	27.4	1	1	0	0	0	1	1	1	1	0	36.2	26.7	187	63	84	281	236	1	0	0	2
68	female	Coiling of IA (unruptured)	25	1	1	0	0	0	1	0	0	0	0	41.5	18.9	277	66	153	388	380.5	0	1	0	2
66	female	Coiling of IA (unruptured)	25.86	1	1	0	1	0	1	0	1	1	0	40.2	24.5	109	40	57	372	357	2	0	0	1
83	male	CAS (asymptomatic)	20.69	0	1	1	0	0	0	0	0	0	0	38.8	19.8	221	59	133	292	262	1	0	0	2
83	female	Coiling of IA (unruptured)	25.88	0	1	0	0	0	0	0	1	0	0	38.4	21.4	178	60	103	162	132	0	0	0	1
72	male	Coiling of IA (unruptured)	19.95	1	1	1	0	0	1	0	0	0	1	42.3	16.2	160	58	84	239	239	1	0	0	2
81	male	CAS (symptomatic)	26.71	1	1	1	1	0	1	0	0	1	0	44.5	20.6	224	41	128	161	176	0	0	0	1
81	male	Coiling of IA (ruptured)	17.45	0	0	0	0	0	0	0	0	0	1	26.5	17.5	191	54	114	229	109	0	0	0	2
58	male	Coiling of IA (unruptured)	19.19	1	1	0	0	0	0	0	0	0	0	38.4	26.2	233	63	142	75	45	1	0	0	0
64	female	CAS (symptomatic)	25.01	1	1	0	0	0	0	1	1	1	0	41.1	19.3	111	47	51	211	203.5	0	1	0	1
75	female	CAS (symptomatic)	22.66	1	0	0	0	0	0	0	0	1	0	43.8	20.3	154	44	138	86	93.5	0	1	0	1
67	female	Coiling of IA (unruptured)	24.4	0	1	0	0	0	0	0	1	1	0	44	23.8	241	57	160	143	158	0	1	0	1
78	female	CAS (asymptomatic)	24.79	1	1	1	0	0	1	0	0	0	1	45	16.1	218	54	112	228	250.5	0	1	0	1
73	female	VAS(無)	26.4	1	1	1	0	0	1	0	1	0	1	41.6	20.5	222	54	112	143	135.5	0	0	0	1
74	male	Coiling of IA (unruptured)	20.26	0	1	0	0	0	0	0	0	1	0	38.4	24.7	207	74	136	382	352	1	1	0	1
65	male	Coiling of IA (unruptured)	25.72	1	1	0	0	0	1	0	1	0	0	37.9	26.7	166	57	83	380	342.5	1	1	0	2
73	male	Coiling of IA (unruptured)	22.22	1	1	0	0	0	1	1	1	1	0	35.7	16	148	45	98	351	298.5	1	1	0	1
71	male	CAS (asymptomatic)	24.21	0	1	1	1	0	0	1	0	0	0	37.3	12.1	131	44	75	310	272.5	1	0	0	2
70	male	Coiling of IA (unruptured)	24.17	1	1	0	0	0	1	0	1	1	0	38.8	19.8	188	50	118	372	342	1	0	0	1
79	female	Coiling of IA (unruptured)	21.51	1	1	0	0	0	1	0	1	0	0	29.8	18.6	190	44	116	313	215.5	0	1	0	1
69	female	Coiling of IA (unruptured)	18.02	0	0	0	0	0	1	0	0	0	1	32.7	14.9	212	95	95	225	150	0	0	0	1
85	female	Coiling of IA (unruptured)	20.01	1	1	1	0	0	0	0	1	0	0	38.8	17.3	202	53	138	295	265	1	0	0	1
86	male	CAS (asymptomatic)	26.2	0	1	1	0	0	0	0	0	0	1	35	29.7	142	53	76	274	221.5	1	0	0	1
55	female	Coiling of IA (unruptured)	17.49	1	0	0	0	0	1	1	1	0	0	34.9	22.6	186	83	83	141	81	0	0	0	0
62	female	Coiling of IA (unruptured)	23.39	0	1	0	0	0	0	0	0	0	1	38.2	25.6	262	66	145	308	278	1	1	0	1
65	male	Coiling of IA (unruptured)	20.66	1	0	0	0	0	1	0	0	0	0	39.2	24.9	176	58	112	10	-12.5	1	0	0	2
59	male	Coiling of IA (unruptured)	24.14	1	1	0	1	0	1	1	1	0	0	35.3	26	172	49	93	224	171.5	0	0	0	1
69	female	CAS (asymptomatic)	23.36	0	1	1	1	0	0	0	0	1	0	38.7	12.1	94	42	49	216	186	0	2	0	2
72	female	CAS (asymptomatic)	21.04	0	1	0	0	0	0	0	0	0	0	48.7	16.6	233	42	136	171	216	1	1	0	2
54	female	Coiling of IA (unruptured)	21.16	0	1	1	0	0	0	1	0	0	0	36.3	24.8	216	51	125	72	27	0	0	0	2
72	male	CAS (symptomatic)	23.1	1	1	0	1	0	1	0	1	0	0	41.5	20.7	212	62	113	145	137.5	0	0	0	1
64	female	Coiling of IA (unruptured)	24.44	0	1	0	0	0	0	0	0	1	0	37.5	22.5	243	51	155	331	293.5	1	0	0	1
61	male	CAS (asymptomatic)	23.21	1	1	0	0	0	1	0	1	0	0	43.4	26.3	157	51	90	207	214.5	1	0	0	1
55	female	Coiling of IA (unruptured)	24.13	0	0	0	0	0	0	0	0	0	0	35.9	27.6	208	75	117	211	158.5	1	1	0	1
88	female	Coiling of IA (unruptured)	24.45	1	1	0	0	0	1	0	1	1	1	35.3	23.5	235	109	110	343	290.5	2	0	0	2
48	male	Coiling of IA (unruptured)	27.8	1	0	1	0	1	1	0	1	1	0	42.6	23.9	188	54	112	286	286	2	0	0	1
69	male	CAS (asymptomatic)	25.21	0	1	0	1	0	0	0	0	1	0	41.1	19.3	179	50	109	287	279.5	1	0	0	1
68	female	Coiling of IA (unruptured)	20.1	0	0	0	0	0	0	0	0	0	0	34.8	17.8	184	64	105	328	268	1	0	0	1
53	male	CAS (symptomatic)	26.01	0	1	1	0	1	0	0	0	0	0	43.6	18.6	197	74	98	273	280.5	1	0	0	2
81	female	Coiling of IA (ruptured)	25.26	1	1	0	0	0	1	0	0	0	0	39.6	22.5	175	68	93	297	274.5	0	1	0	1
45	female	Coiling of IA (unruptured)	35.15	1	0	0	0	0	1	0	1	1	0	39.1	38.5		54	112	166	143.5	1	0	0	1
62	male	Coiling of IA (unruptured)	26.52	0	0	1	0	0	0	0	0	0	0	40.5	12.1	216	75	128	258	243	1	0	0	2
60	female	Coiling of IA (unruptured)	20.66	0	0	0	0	0	0	0	1	1	0	39.8	22.3	192	83	89	258	235.5	1	0	0	1
79	female	Coiling of IA (unruptured)	23.58	1	1	0	0	0	1	0	0	1	0	35.8	22	158	57	79	88	35.5	0	0	0	1
78	male	Coiling of IA (unruptured)	20.59	1	0	0	1	0	1	1	1	1	0	35.8	14.1	141	29	87	385	332.5	0	0	0	2
68	male	CAS (symptomatic)	23.27	1	1	0	0	1	1	0	0	1	0	36	34.5	288	51	182	194	149	1	1	0	2
59	male	Coiling of IA (unruptured)	21.53	1	1	0	0	0	1	0	0	0	1	44.2	24.3	296	73	188	9	24	1	0	0	2
74	male	Coiling of IA (unruptured)	22.02	1	0	0	0	0	1	0	0	0	0	43.1	15	197	54	112	232	239.5	2	0	0	1
55	female	Coiling of IA (unruptured)	19.99	0	1	1	0	0	0	0	0	1	0	36.9	22.6	262	73	177	170	125	1	0	0	0
64	male	Coiling of IA (unruptured)	25.99	1	1	0	0	0	1	0	1	1	0	43.7	22.9	161	42	92	69	76.5	0	0	0	1
37	male	Coiling of IA (unruptured)	23.38	1	1	0	0	0	1	0	0	1	1	45.9	21.7	230	54	112	186	208.5	1	0	0	2
68	male	CAS (asymptomatic)	21.32	1	1	0	1	0	1	0	0	0	0	40.6	16.6	174	73	82	299	284	1	0	1	2
78	female	CAS (symptomatic)	31.6	1	0	0	0	0	1	0	0	1	0	39.6	17.2	167	44	107	188	165.5	0	0	0	1
64	female	Coiling of IA (unruptured)	20.06	0	0	0	0	0	0	0	0	1	0	36.1	16.9	140	54	112	288	243	1	0	0	2
89	male	CAS (symptomatic)	18.83	1	0	0	0	0	1	0	1	1	1	36.2	20.5	188	53	109	88	43	1	1	0	2
75	female	CAS (symptomatic)	21.62	1	1	1	0	0	1	0	1	1	0	28	17.1	139	51	79	316	211	0	0	0	2
75	male	CAS (asymptomatic)	25.74	1	1	1	1	0	1	0	0	0	0	43.4	23.9	166	53	98	196	203.5	2	0	0	2
75	male	CAS (symptomatic)	26.45	1	1	1	1	0	0	0	0	1	0	42.3	21	176	49	87	160	160	1	0	0	0
75	male	CAS (asymptomatic)	29.34	1	0	1	0	0	1	0	1	1	0	42.9	12.8	156	60	80	224	224	0	0	1	1
76	male	CAS (asymptomatic)	22.84	1	0	0	1	0	1	0	1	0	0	41.2	17	113	26	75	269	261.5	0	1	0	1
69	male	CAS (symptomatic)	24.73	1	1	0	1	0	0	0	1	0	0	46	15.7	153	42	87	162	192	1	0	0	1
74	female	Coiling of IA (unruptured)	23.69	1	0	0	0	0	0	0	1	1	0	35.3	19.3	222	52	127	233	180.5	0	0	0	2
74	female	CAS (symptomatic)	21.62	1	1	0	0	0	0	0	1	0	0	37.6	20.4	254	64	162	225	187.5	0	1	0	2
62	male	CAS (asymptomatic)	24.24	1	1	0	1	1	0	0	1	1	0	40.1	22.7	173	47	101	209	194	0	1	0	1
68	female	Coiling of IA (unruptured)	26.91	1	1	0	0	0	0	0	1	0	0	38.9	17.1	183	66	106	310	280	1	0	0	1
81	male	CAS (symptomatic)	22.93	0	1	1	1	0	0	1	0	1	0	36.8	17.2	182	59	104	65	20	0	2	0	2
64	female	Coiling of IA (unruptured)	28.79	0	0	1	0	0	0	0	0	1	0	38.8	15.5	200	59	115	263	233	1	0	0	2
63	male	CAS (symptomatic)	24.1	0	1	1	0	0	0	0	0	0	0	40.9	20.4	146	51	83	329	314	0	1	0	0
60	female	Coiling of IA (unruptured)	19.29	0	0	0	0	0	0	0	0	1	1	38	20.2	207	68	130	224	194	1	0	0	1
58	female	Coiling of IA (ruptured)	21.5	1	1	0	0	0	0	0	1	1	1	41.9	34	173	57	100	236	228.5	1	1	0	1
56	male	Coiling of IA (unruptured)	25.92	1	0	0	0	0	1	1	1	1	0	44.8	23.9	205	59	112	173	188	0	0	0	0
76	female	Coiling of IA (unruptured)	19.14	1	0	0	1	0	1	1	0	1	0	35.6	13.7	197	63	110	243	190.5	1	0	0	2
75	female	Coiling of IA (unruptured)	24.32	1	1	0	0	0	0	0	1	1	0	36.5	23.2	259	68	188	417	372	1	1	0	1
73	female	Coiling of IA (unruptured)	21.63	0	0	0	0	0	0	0	0	1	0	39.9	17.2	216	73	113	164	141.5	1	0	0	2
70	male	Coiling of IA (unruptured)	23.61	1	1	0	0	0	1	0	0	1	0	42.8	17.8	194	60	106	331	331	2	0	0	1
81	male	CAS (asymptomatic)	24.13	0	0	0	1	0	1	1	0	0	0	33.7	5.9	157	31	97	233	165.5	0	0	0	2
53	female	Coiling of IA (unruptured)	20.01	0	1	0	0	0	0	0	0	1	0	37.3	16.5	228	85	118	236	198.5	0	2	0	2
36	female	Coiling of IA (unruptured)	18.99	0	0	0	0	0	0	0	0	1	0	38.6	22.3	180	64	94	142	112	1	0	0	2
58	male	Coiling of IA (unruptured)	26.66	1	1	0	0	0	1	0	0	0	1	41	21	190	54	112	233	225.5	1	0	0	2
61	female	Coiling of IA (unruptured)	20.69	0	1	0	0	0	0	1	0	1	0	44.9	31.8	263	58	144	151	166	1	0	0	2
64	female	CAS (asymptomatic)	23.99	1	1	0	1	0	1	0	1	1	0	40.3	15.3	230	61	156	327	312	0	1	0	1
39	female	Coiling of IA (unruptured)	34.81	1	0	0	0	0	0	0	1	1	0	40.2	40.6	173	37	128	81	66	0	1	0	2
71	male	CAS (symptomatic)	23.88	1	0	1	0	1	0	0	1	1	1	39.2	15.2	181	46	122	300	277.5	0	1	0	1
83	male	CAS (symptomatic)	23.25	1	1	0	1	0	1	0	1	1	0	28.5	22.8	140	49	68	213	108	0	0	0	1
70	female	CAS (symptomatic)	23.09	1	1	1	0	0	0	0	1	1	0	37	19.8	204	47	133	339	301.5	2	0	0	0
79	female	CAS (symptomatic)	20.78	1	1	1	0	0	1	0	1	1	0	34.4	18.9	125	47	57	412	352	1	1	0	1
41	female	Coiling of IA (unruptured)	24.83	1	0	0	0	0	0	0	1	1	0	32.1	16.3	196	62	112	291	216	2	0	0	1
77	male	CAS (symptomatic)	18.22	1	1	0	0	0	1	0	0	1	0	36.8	20.6	178	54	94	288	243	0	0	1	1
75	female	Coiling of IA (unruptured)	18.05	0	0	0	0	0	0	0	0	1	0	34.9	20.1	211	72	114	342	282	0	1	0	1
56	male	Coiling of IA (unruptured)	22.28	1	0	0	0	0	1	0	0	1	0	40.7	27.3	162	49	112	144	129	1	0	0	1
53	female	Coiling of IA (unruptured)	19.46	1	0	0	0	0	0	0	0	1	0	40.5	26.6	184	58	112	212	197	2	0	0	2
78	male	CAS (symptomatic)	24.61	0	1	1	1	0	0	1	0	1	0	36.5	18.8	194	42	118	89	44	0	1	0	1
56	male	CAS (symptomatic)	22.49	1	1	0	0	1	1	0	1	1	0	44.5	27	193	39	140	228	243	2	0	0	2
72	male	CAS (symptomatic)	21.12	1	1	1	1	1	0	1	1	1	0	36.4	19.6	228	72	89	170	125	1	0	0	0
66	male	CAS (symptomatic)	19.33	1	1	0	1	0	1	1	1	0	0	31.2	34.6	270	32	150	106	23.5	0	0	0	1
58	male	CAS (asymptomatic)	30.86	1	1	1	1	1	1	0	0	0	0	44	13.4	183	48	122	217	232	1	0	0	2
72	female	Coiling of IA (unruptured)	18.97	1	0	0	0	0	0	0	1	0	0	25.1	6	104	50	47	330	202.5	1	1	0	2
62	female	Coiling of IA (unruptured)	25.33	0	1	0	0	0	0	0	0	1	1	40	23.3	223	62	127	253	238	0	1	0	1
78	male	CAS (symptomatic)	15.24	1	1	0	0	0	0	0	1	1	0	30.5	23.8	173	58	106	395	305	2	0	0	2
38	female	Coiling of IA (unruptured)	21.44	0	0	0	0	0	0	0	0	1	0	35.7	14.6	152	76	79	339	286.5	1	0	0	2
68	male	CAS (asymptomatic)	27.73	1	1	1	1	0	1	0	1	1	0	39.3	21.3	167	49	108	231	208.5	1	0	0	2
61	female	Coiling of IA (unruptured)	20.4	0	0	0	0	0	0	0	0	1	1	36.9	14.5	211	66	120	315	270	0	0	0	2
46	female	Coiling of IA (unruptured)	21.33	0	0	0	0	0	0	0	0	1	0	36.8	29.7	179	58	111	243	198	1	0	0	2
50	male	Coiling of IA (unruptured)	24.52	0	0	0	0	0	0	0	0	0	1	46.7	14.6	178	49	80	186	216	1	0	0	2
50	male	Coiling of IA (unruptured)	28.42	1	0	0	0	0	0	0	1	0	1	44.9	19.1	179	45	109	154	169	1	0	0	1
82	male	CAS (symptomatic)	18.8	1	1	0	0	0	0	0	0	1	0	49.6	27.1	203	64	124	85	137.5	0	0	0	0
88	female	Coiling of IA (unruptured)	21.76	1	0	0	0	0	1	1	0	0	1	36.5	20.3	205	50	126	103	58	0	0	0	2
76	male	CAS (symptomatic)	21.25	1	1	0	1	0	1	1	1	1	0	39.7	20.8	177	34	123	404	381.5	0	0	0	1
64	female	Coiling of IA (unruptured)	19.93	1	1	0	0	0	1	0	0	1	0	39.3	22.5	172	58	95	368	345.5	1	0	0	1
72	male	CAS (symptomatic)	23.81	1	0	0	0	0	0	0	0	1	0	43.5	27.1	140	46	81	51	58.5	0	0	0	1
76	male	Coiling of IA (unruptured)	22.96	1	1	0	0	0	1	0	0	1	0	50.9	25.4	239	46	168	139	199	0	0	0	1
55	female	Coiling of IA (unruptured)	21.39	1	0	0	0	0	1	0	1	1	0	41.8	18.2	192	80	105	237	229.5	1	0	0	1
63	male	Coiling of IA (unruptured)	29.72	1	1	0	0	0	1	0	1	1	1	46.3	19.7	238	44	157	291	321	1	0	0	2
64	female	Coiling of IA (unruptured)	19.78	0	0	0	1	0	0	0	0	1	0	40.9	17.4	191	61	110	122	107	1	0	0	1
66	female	CAS (asymptomatic)	25	1	1	1	0	0	0	0	1	1	0	41.4	19.2	148	44	92	79	71.5	0	0	0	0
72	male	CAS (symptomatic)	21.57	1	0	1	1	0	1	0	0	0	0	39.1	11.6	160	44	111	221	198.5	0	1	0	0
76	female	CAS (asymptomatic)	34.82	1	1	1	1	0	1	1	1	0	0	46.1	16.9	211	37	134	261	291	1	1	0	0
36	female	Coiling of IA (unruptured)	23.51	0	1	0	0	0	0	0	0	1	0	41.6	20.5	221	60	112	97	89.5	0	0	0	2
43	male	Coiling of IA (unruptured)	27.22	0	1	0	0	1	1	0	0	1	0	44.3	23.1	207	75	97	236	251	1	0	0	1
69	male	CAS (asymptomatic)	27.03	1	1	0	0	0	1	0	0	1	0	46	21.9	161	53	113	201	231	1	0	0	2
25	female	Coiling of IA (unruptured)	18.29	0	0	0	0	1	0	0	0	1	0	37.2	19.8	161	57	93	175	137.5	1	0	0	1
62	female	Coiling of IA (unruptured)	25.85	0	1	0	0	0	0	0	0	0	1	37.1	22.8	222	52	154	235	197.5	1	0	0	2
75	male	CAS (symptomatic)	21.39	1	1	1	0	0	1	0	1	1	0	39.3	23.1	153	65	77	233	210.5	0	0	0	2
87	female	CAS (asymptomatic)	17.94	1	1	0	1	0	1	1	1	1	0	43.1	23	350	70	256	96	103.5	0	0	0	1
78	male	CAS (symptomatic)	23.71	1	1	1	0	0	1	0	0	0	0	33.5	24.4	156	48	91	267	199.5	1	0	0	2
23	female	Coiling of IA (unruptured)	18.46	0	0	0	0	0	0	0	0	1	0	38.8	19	140	48	93	158	128	0	0	0	2
58	female	Coiling of IA (unruptured)	22.29	0	0	0	0	1	1	0	1	1	0	47.1	23.8	226	111	86	156	193.5	2	0	0	0
69	female	CAS (asymptomatic)	23.37	1	1	0	1	0	1	0	0	0	0	35.5	14.5	153	44	97	228	175.5	1	0	0	2
60	male	Coiling of IA (unruptured)		0	1	0	0	1	0	0	0	1	0	36.5	25.7	230	45	166	97	52	1	0	0	1
63	male	CAS (symptomatic)	19.05	1	1	1	0	1	1	0	1	0	0	37.8	25.8	140	49	75	118	80.5	1	0	0	2
66	female	Coiling of IA (ruptured)	22.34	1	1	0	0	0	0	0	1	1	0	41.6	19.3	165	61	86	172	164.5	1	1	0	2
76	female	Coiling of IA (unruptured)	19.05	1	1	0	0	0	1	0	0	1	0	31.4	25.6	161	49	103	231	148.5	1	0	0	1
53	male	CAS (symptomatic)	29.04	1	1	1	1	0	0	0	1	0	0	38.2	23.3	220	44	165	288	258	0	1	0	1
54	male	Coiling of IA (unruptured)	21.21	0	1	0	0	0	1	0	0	1	1	41.1	25.7	248	54	112	275	267.5	1	0	0	2
74	male	CAS (asymptomatic)	24.94	1	1	0	1	0	1	1	0	1	0	43.8	17.3	238	67	173	241	248.5	0	1	0	1
76	female	Coiling of IA (unruptured)	20.24	1	1	1	1	0	1	0	0	1	0	40.7	15.2	201	79	99	250	235	0	1	0	1
71	female	Coiling of IA (unruptured)	21.63	1	0	0	0	0	0	0	1	0	0	40.3	21.2	188	38.7	102	279	264	1	0	0	2
77	female	Coiling of IA (unruptured)	19.6	1	1	1	0	0	1	0	0	1	0	40	24.8	206	45	142	95	80	0	0	0	2
83	male	CAS (asymptomatic)	15.85	0	0	0	0	0	0	0	0	1	0	27.1	16.4	185	47	115	391	278.5	1	0	0	1
53	female	Coiling of IA (unruptured)	24.03	0	0	0	0	0	0	0	0	0	1	45.1	19.2	165	55	94	68	90.5	0	0	0	1
82	female	CAS (symptomatic)	22.02	1	1	0	0	0	1	0	1	1	0	37.5	30.6	138	49	70	222	184.5	1	0	0	1
44	female	Coiling of IA (unruptured)	32.84	0	1	0	0	0	0	0	0	1	0	36.6	34.4	261	19	200	226	181	1	0	0	2
73	female	Coiling of IA (unruptured)	23.77	1	1	1	0	0	1	0	0	1	0	40.2	27	164	70	63	247	232	0	1	0	2
75	male	CAS (symptomatic)	21.64	0	1	1	1	0	0	1	0	0	1	36.9	18.6	107	38	41	205	160	1	0	0	0
51	female	Coiling of IA (unruptured)	18.96	0	0	0	0	0	0	0	0	1	0	40.3	18.3	166	73	91	313	298	1	1	0	2
71	male	CAS (symptomatic)	20.63	1	0	1	1	0	1	0	0	1	0	38.7	13.9	164	48	134	200	170	1	0	0	2
52	female	Coiling of IA (unruptured)	22.84	1	0	0	0	0	0	0	1	1	0	37.1	25.3	214	65	145	124	86.5	1	1	0	0
55	male	Coiling of IA (unruptured)	21.47	0	0	0	0	1	1	0	0	1	1	44.3	16.1	204	49	138	142	157	1	0	0	0
59	male	Coiling of IA (unruptured)	23.8	1	0	0	0	0	1	0	1	1	0	39.9	21	134	37	68	250	227.5	1	0	0	2
71	female	Coiling of IA (unruptured)	20.72	0	0	0	0	0	1	0	0	1	0	40.7	18.5	199	67	109	102	87	0	0	0	0
67	male	Coiling of IA (unruptured)	27.44	1	1	1	0	1	1	1	1	1	0	40.5	21.6	192	48	133	217	202	0	0	0	2
58	male	Coiling of IA (unruptured)	21.97	0	0	0	0	0	0	0	0	1	0	43.2	20	228	70	124	221	228.5	1	0	0	2
58	female	Coiling of IA (unruptured)	25.35	0	1	0	0	0	1	1	0	0	0	33.2	18.4	165	57	99	197	129.5	0	0	0	0
74	male	CAS (asymptomatic)	21.82	0	0	0	0	0	1	0	0	1	1	47.7	17.5	217	60	139	232	269.5	0	0	0	1
75	male	CAS (asymptomatic)	25.77	1	1	0	0	0	0	0	0	1	0	49.3	28.4	167	49	96	98	150.5	2	0	0	2
78	male	CAS (symptomatic)	23.31	1	1	1	1	0	1	0	1	1	0	33.8	23.7	153	53	86	312	244.5	2	0	0	2
77	male	Coiling of IA (unruptured)	21.61	0	0	0	0	0	0	0	0	1	0	42.2	13.1	234	54	112	203	203	1	0	0	1
77	female	Coiling of IA (unruptured)	21.97	0	0	0	0	0	1	0	1	1	0	35.3	20.2	155	43	89	225	172.5	1	0	0	1
64	male	CAS (asymptomatic)	26.78	1	1	0	1	0	1	0	1	1	0	39.8	16.9	243	77	201	7	-15.5	1	0	0	1
63	male	CAS (asymptomatic)	22.9	1	0	0	0	1	1	0	1	1	0	41.9	31.5	144	62	86	85	77.5	1	0	0	1
62	male	CAS (symptomatic)	23.81	1	1	0	0	0	0	0	0	1	0	45.5	13.8	216	12	132	162	184.5	0	0	0	2
76	female	CAS (symptomatic)	27.72	0	1	1	1	0	0	0	0	1	0	37	19.2	197	66	116	300	262.5	1	1	0	0
52	female	Coiling of IA (unruptured)	19.71	0	0	0	0	0	0	0	0	1	0	40.5	22.9	186	70	81	150	135	0	0	0	2
63	female	CAS (symptomatic)	20.09	0	1	1	0	0	0	0	0	1	1	40.7	20.3	149	67	61	4	-11	0	0	0	2
45	female	Coiling of IA (unruptured)	26.14	0	1	0	0	0	0	0	0	1	0	42	23.9	214	71	142	49	49	0	0	0	1
60	female	Coiling of IA (unruptured)	25.11	0	0	0	0	0	0	0	0	1	0	35.7	16.1	170	55	104	301	248.5	1	0	0	1
61	female	Coiling of IA (unruptured)	21.87	0	0	0	0	0	0	0	0	1	0	37	25.5		54	112	222	184.5	1	0	0	1
70	male	CAS (symptomatic)	29.2	1	1	0	1	0	0	1	0	0	0	43.6	24.9	183	52	96	241	248.5	1	0	0	1
67	male	CAS (symptomatic)	23.25	1	1	1	1	0	0	0	0	0	0	39.4	17.1	104	32	64	181	158.5	1	0	0	0
70	male	CAS (asymptomatic)	22.23	1	0	1	1	0	1	0	0	1	0	27.4	27.1	166	30	120	272	159.5	1	0	0	2
69	female	CAS (asymptomatic)	29.3	0	1	1	0	0	1	0	0	1	0	32.7	23	154	48	101	67	-8	2	0	0	1
82	male	CAS (symptomatic)	21.52	1	0	0	1	0	1	1	0	0	0	33	13.8	134	32	94	232	164.5	0	0	0	2
62	male	Coiling of IA (unruptured)	20.92	1	1	0	0	1	1	0	0	1	0	37.4	21	231	40	165	323	285.5	2	0	0	1
69	female	Coiling of IA (unruptured)	25.17	1	1	0	0	0	0	0	1	1	0	40.3	15.4	201	48	107	241	226	1	0	0	1
63	female	Coiling of IA (unruptured)	24.78	1	1	1	0	0	0	0	1	1	0	43.3	20.4	215	60	115	275	282.5	1	0	0	2
58	female	Coiling of IA (unruptured)	28.63	1	1	0	0	0	1	1	1	1	0	40.2	17.8	161	66	110	307	292	2	0	0	0
78	female	Coiling of IA (unruptured)	24	1	0	0	0	0	1	0	1	1	0	33.2	14.1	193	52	131	382	314.5	1	0	0	2
74	female	Coiling of IA (unruptured)	19.52	0	0	0	0	0	0	0	0	0	0	40.9	10.2	160	56	86	229	214	0	1	0	1
75	male	CAS (asymptomatic)	27.7	1	1	0	1	0	1	1	0	1	0	42.3	22.7	140	40	85	169	169	0	0	0	2
80	male	CAS (symptomatic)	21.15	1	1	0	1	0	0	0	1	1	0	25.2	28.3	171	41	112	168	40.5	0	0	0	1
83	male	Coiling of IA (unruptured)	23.16	1	0	0	0	0	1	0	1	1	0	40.2	15.3	189	47	113	181	166	1	0	0	1
58	male	Coiling of IA (unruptured)	22.75	0	0	0	0	0	0	0	1	1	1	43.5	20.5	143	51	112	202	209.5	1	1	0	1
54	female	Coiling of IA (unruptured)	23.38	0	0	0	0	0	0	0	0	1	0	39.6	21	207	49	133	346	323.5	2	0	0	1
74	female	Coiling of IA (unruptured)	22.13	1	1	0	0	0	1	0	0	1	1	35	14.1	185	69	103	388	335.5	0	2	0	1
68	male	CAS (symptomatic)	22.45	1	1	1	0	0	1	1	1	1	0	30.1	19.8	162	40	134	116	26	1	0	0	1
57	male	Coiling of IA (unruptured)	22.33	1	1	0	0	1	1	0	1	0	0	39.5	24.4	151	72	52	175	152.5	0	0	0	2
61	female	Coiling of IA (unruptured)	21.09	1	1	0	1	0	1	1	1	1	0	34.3	17.1	146	87	56	88	28	0	0	0	1
38	female	Coiling of IA (unruptured)	20.82	1	0	0	0	0	0	1	1	1	1	31.6	30.6	168	29	118	378	295.5	1	0	0	2
62	female	CAS (asymptomatic)	23.18	1	1	1	1	0	1	1	1	1	0	27.7	18.7	141	37	110	399	286.5	1	0	0	2
88	male	CAS (symptomatic)	24.76	1	0	0	1	0	0	0	1	1	0	36.8	14.5	123	41	68	444	399	1	1	0	2
74	male	CAS (asymptomatic)	25.21	0	1	0	1	0	1	0	0	1	0	43.6	19.7	146	26	99	245	252.5	1	0	0	2
83	male	CAS (symptomatic)	22.96	1	1	0	1	0	1	0	1	1	0	34.2	17	129	41	75	351	291	1	0	0	1
69	male	CAS (asymptomatic)	24.57	1	1	0	0	0	1	0	1	0	0	47.9	30.1	207	67	112	159	196.5	0	1	0	2
60	male	Coiling of IA (unruptured)	21.63	1	1	1	0	1	0	0	1	1	1	45.2	11.7	150	47	83	169	191.5	0	0	0	2
76	female	Coiling of IA (unruptured)	18.13	1	1	0	0	0	0	0	0	1	0	39.1	17.9	199	62	122	238	215.5	1	0	0	1
71	male	CAS (symptomatic)	25.71	1	0	0	0	0	0	0	0	0	0	37.5	12.3	166	51	108	120	82.5	0	0	0	1
57	female	Coiling of IA (unruptured)	22.31	0	1	0	0	0	0	0	0	1	0	39.1	17	207	74	124	210	187.5	1	0	0	1
63	male	CAS (symptomatic)	28.18	1	1	1	0	0	0	0	0	0	0	46.6	22.7	143	42	113	193	223	1	0	0	2
54	male	Coiling of IA (unruptured)	27.02	1	0	1	0	0	0	0	0	1	1	43.4	19.7	209	45	132	121	128.5	1	0	0	1
69	male	CAS (asymptomatic)	21.36	1	0	1	1	0	1	0	0	0	0	37.7	14.2	108	49	54	173	135.5	1	0	0	0
59	female	Coiling of IA (unruptured)	18.33	1	1	0	0	0	0	0	1	0	0	36.3	39.3	164	61	61	232	187	1	0	0	0
44	female	Coiling of IA (unruptured)	24.03	0	0	0	0	0	0	0	0	1	1	36.2	22.7	199	48	150	313	268	1	0	0	2
75	male	CAS (symptomatic)	25.3	1	1	0	0	0	0	0	0	1	0	36.4	16.1	149	53	88	284	239	1	1	0	1
59	male	CAS (symptomatic)	22.14	1	1	0	1	0	1	0	1	1	0	44	24.1	148	68	80	131	146	1	0	0	1
66	male	CAS (asymptomatic)	31.93	1	1	1	0	0	1	0	1	1	0	43.5	19.7	212	68	114	186	193.5	0	0	0	1
64	male	CAS (symptomatic)	25.56	1	1	1	0	1	0	0	1	0	0	38.7	23.1	161	49	98	185	155	0	0	0	1
46	male	Coiling of IA (unruptured)	25.59	1	1	0	0	1	0	0	1	1	0	44.6	27.4	288	53	214	215	230	1	0	0	0
43	female	Coiling of IA (unruptured)	25.71	0	0	0	0	1	0	0	0	1	0	43.6	25	205	53	117	293	300.5	0	0	0	2
44	male	Coiling of IA (unruptured)	30.85	1	1	0	0	0	1	0	0	1	0	38	23.9	171	52	110	146	116	1	0	0	1
82	female	Coiling of IA (unruptured)	23.14	1	1	0	0	0	0	0	0	1	0	32.7	21.8	250	57	175	151	76	0	0	0	2
76	male	CAS (asymptomatic)	19.95	0	1	1	1	0	0	0	0	1	0	42.5	13.8	139	48	129	194	194	0	1	0	1
68	male	Coiling of IA (unruptured)	21.8	1	1	0	1	0	0	0	1	0	0	44.5	18.4	148	52	91	237	252	0	0	0	1
48	female	Coiling of IA (unruptured)	20.78	0	0	0	0	0	0	0	0	1	0	33.1	24	216	80	123	219	151.5	1	0	0	2
77	female	Coiling of IA (unruptured)	24.26	1	1	0	0	0	1	0	0	1	0	37.6	28.4	207	50	146	218	180.5	1	0	0	1
69	female	Coiling of IA (unruptured)	23.19	0	1	0	0	0	0	0	0	1	0	40.1	22.2	161	55	112	256	241	1	0	0	2
68	male	CAS (symptomatic)	24.92	1	0	0	1	0	1	1	1	1	1	41.3	14.4	185	51	132	168	160.5	0	0	0	1
72	female	Coiling of IA (unruptured)	17.31	1	0	0	0	0	0	0	1	1	0	39	18	212	52	143	175	152.5	0	0	0	1
72	female	Coiling of IA (unruptured)	23.47	1	1	0	0	0	1	0	0	1	0	36.8	17.6	186	108	73	368	323	0	0	0	2
74	male	Coiling of IA (unruptured)	25.22	1	0	0	1	0	1	0	1	0	0	43	20	153	62	86	237	244.5	0	0	0	1
78	female	Coiling of IA (unruptured)	19.11	1	1	0	0	0	1	1	0	1	0	33.8	19.3	185	74	102	433	365.5	0	0	0	2
55	female	Coiling of IA (unruptured)	28.04	0	1	0	0	0	0	0	0	1	1	40	28	231	54	159	220	205	0	0	0	1
75	female	Coiling of IA (unruptured)	25.92	1	1	0	0	0	0	0	1	0	0	31.5	18.8	195	36	99	299	216.5	0	0	0	1
46	male	Coiling of IA (unruptured)	22.58	1	0	0	0	0	0	0	0	1	1	41.8	21.1	197	74	110	368	360.5	1	0	0	2
58	male	Coiling of IA (unruptured)	31.72	1	1	0	1	1	1	0	0	0	1	46.5	19.7	232	50	156	169	199	1	0	0	1
80	male	CAS (asymptomatic)	21.79	1	1	0	0	1	1	1	0	0	0	35.8	18.5	146	76	67	225	172.5	0	0	0	1
64	male	Parent artery occlusion	25.59	1	1	0	0	0	1	1	0	0	0	34.5	33.3	125	54	112	47	-13	1	0	0	2
53	female	Coiling of IA (unruptured)	22.43	0	0	0	0	0	0	0	0	0	1	41.5	31.9	259	58	112	167	159.5	0	0	0	2
45	female	Coiling of IA (unruptured)	22.38	0	1	0	0	0	0	0	0	1	0	42.8	18.9	194	40	134	166	166	0	0	0	2
56	male	CAS (symptomatic)	22.14	0	1	1	0	0	0	0	0	1	0	40.9	21.6	152	43	83	211	196	1	1	0	0
82	female	CAS (symptomatic)	23.53	1	1	0	0	0	1	0	0	1	0	35.9	18.2	118	37	80	288	235.5	0	1	0	1
47	female	Coiling of IA (unruptured)	20.25	0	0	0	0	0	0	0	0	0	1	36.8	17	168	87	66	249	204	0	0	0	1
82	female	Coiling of IA (unruptured)	19.7	0	1	1	1	0	1	0	0	1	0	31.3	22.8	145	61	72	55	-27.5	0	0	0	2
62	female	Coiling of IA (unruptured)	19.38	0	1	0	0	0	0	0	0	1	0	36.5	19.5	226	51	130	134	89	2	0	0	2
72	male	CAS (asymptomatic)	21.77	1	1	0	0	0	1	0	1	1	0	35.8	19.9	131	52	72	261	208.5	1	0	0	2
69	male	CAS (asymptomatic)	22.07	1	1	1	0	0	1	0	1	1	0	36.6	20	155	72	72	223	178	0	0	0	2
56	female	Coiling of IA (unruptured)	22.42	0	0	0	0	0	0	0	0	1	0	39	24.1	203	68	117	287	264.5	1	0	0	2
35	male	Coiling of IA (unruptured)	34.18	1	1	1	0	1	1	1	0	1	0	45.3	27	142	13	88	154	176.5	0	0	0	2
51	male	Coiling of IA (unruptured)	20.96	1	0	0	0	1	1	0	0	1	0	42.9	30.3	207	42	175	221	221	0	0	0	2
61	male	Coiling of IA (unruptured)	20.98	1	1	1	0	0	1	0	0	1	0	35.3	18.6	216	50	162	257	204.5	1	0	0	1
65	female	Coiling of IA (unruptured)	22.97	0	1	0	0	0	0	0	0	0	0	38.9	19.2	177	60	112	165	135	0	0	0	2
84	male	CAS (symptomatic)	17.89	1	1	1	1	0	1	0	1	1	0	43.5	14.3	172	65	101	225	232.5	0	0	0	1
63	female	Coiling of IA (unruptured)	23.89	0	0	0	0	0	0	0	0	1	0	39.1	21.8	252	72	112	240	217.5	1	0	0	1
74	male	CAS (asymptomatic)	27.43	1	1	0	1	0	1	0	1	0	0	40	17.1	147	52	86	167	152	1	0	0	2
53	female	Coiling of IA (unruptured)	22.48	1	0	0	0	1	1	0	1	1	1	40.7	21.4	251	68	159	377	362	1	0	0	0
66	female	Coiling of IA (unruptured)	21.11	0	0	0	0	0	0	0	0	1	1	35	22.5	292	46	216	275	222.5	0	0	0	0
62	male	Coiling of IA (unruptured)	21.09	0	0	0	0	0	0	1	0	1	0	34.4	14.8	213	54	112	249	189	0	0	0	2
66	male	Coiling of IA (unruptured)	24.97	1	1	0	0	1	0	0	1	1	0	42.8	18.3	135	52	75	158	158	0	0	0	1
71	female	Coiling of IA (unruptured)	29.8	1	1	0	1	0	1	0	0	1	0	41.9	27.1	186	46	121	128	120.5	0	0	0	1
69	female	Coiling of IA (unruptured)	21.5	1	1	0	0	0	1	1	0	1	0	44.3	22.9	204	66	127	80	95	0	0	0	1
48	female	CAS (symptomatic)	19.78	0	0	0	0	0	0	0	0	1	0	38.5	31.9	159	63	83	189	159	1	0	0	2
79	male	CAS (symptomatic)	20.46	0	1	0	0	0	0	0	0	1	0	45.1	16.7	159	63	83	101	123.5	0	0	0	0
66	male	Coiling of IA (unruptured)	23.18	0	0	0	0	0	0	0	0	1	0	38.2	11	136	45	84	244	214	0	2	0	1
56	female	Coiling of IA (unruptured)	21.75	0	0	0	0	1	0	0	0	1	1	39.9	18.9	160	38	110	220	197.5	0	0	0	2
76	female	Coiling of IA (unruptured)	19.61	1	0	0	0	0	1	0	1	1	0	47.1	24.1	250	57	158	112	149.5	1	0	0	0
57	female	Coiling of IA (unruptured)	18.29	0	0	0	0	0	0	0	0	1	0	42.4	16.6	210	81	113	215	215	0	0	0	2
58	female	Coiling of IA (unruptured)	23.52	1	1	0	0	0	1	0	0	1	0	43.7	21.4	161	58	93	212	219.5	1	0	0	1
77	female	CAS (asymptomatic)	24.47	1	1	0	0	0	0	0	1	1	0	41.8	24.1	185	56	113	243	235.5	0	1	0	2
74	female	Coiling of IA (unruptured)	25.08	0	0	0	0	0	0	0	0	1	0	38.8	24.2	176	60	102	292	262	1	0	0	1
65	male	CAS (symptomatic)	24.18	1	1	1	0	0	0	0	0	1	0	42.2	21.2	147	34	94	126	126	0	1	0	2
69	male	CAS (symptomatic)	23.26	1	1	0	1	0	1	0	1	1	0	40.1	21.6	153	56	92	207	192	1	0	0	1
77	male	CAS (symptomatic)	18.98	1	0	0	0	0	0	0	1	1	0	39	19	192	54	131	142	119.5	0	0	0	1
73	male	CAS (asymptomatic)	23.65	1	1	0	1	0	1	0	1	1	0	37.6	12.9	211	41	114	244	206.5	2	0	0	2
59	female	Coiling of IA (unruptured)	27.49	1	0	0	0	0	1	0	0	1	0	38.1	23.4	215	56	141	334	304	1	0	0	1
48	male	Coiling of IA (unruptured)	21.05	1	0	0	0	0	1	0	1	1	0	43.9	25.5	205	66	128	139	146.5	0	0	0	2
64	female	CAS (symptomatic)	21.91	0	0	0	0	1	0	0	0	1	0	40.2	19.1	173	63	110	162	147	0	0	0	0
77	female	Coiling of IA (unruptured)	21.98	0	1	0	0	0	0	0	0	1	1	36.8	14.1	190	61	116	165	120	1	1	0	2
69	female	Coiling of IA (unruptured)	20.14	1	1	0	0	0	1	0	0	1	0	40	13	212	90	98	250	235	2	0	0	2
80	male	Coiling of IA (unruptured)	21.39	0	0	0	0	0	0	0	0	1	0	34.9	19.4	132	52	75	118	58	0	0	0	2
26	female	Coiling of IA (unruptured)	18.22	0	0	0	0	1	0	0	0	1	0	39.3	21.5	160	61	93	244	221.5	1	1	0	2
41	female	Coiling of IA (unruptured)	20.03	0	0	0	0	1	0	0	0	1	0	38.2	21.4	173	60	90	266	236	1	0	0	1
76	female	CAS (asymptomatic)	16.19	0	0	0	1	0	0	0	0	1	0	42	16.2	188	62	118	123	123	1	0	0	2
57	female	Coiling of IA (unruptured)	18.75	0	0	0	0	0	0	0	0	1	0	41.5	22.3	197	66	120	230	222.5	1	1	0	0
65	male	CAS (symptomatic)	25.08	1	0	1	1	0	1	0	0	1	0	44.1	15.8	210	68	133	294	309	0	0	0	2
66	male	CAS (asymptomatic)	30.61	1	1	0	0	0	1	0	0	0	0	43.1	22.8	163	51	102	258	265.5	2	0	0	0
66	female	Coiling of IA (unruptured)	28.65	1	1	0	0	0	1	0	0	1	1	40.6	17.2	160	52	87	253	238	0	0	0	1
82	male	CAS (symptomatic)	24.02	1	1	0	1	0	0	0	0	1	0	45.6	18.4	195	50	137	200	222.5	1	0	0	1
70	male	CAS (asymptomatic)	23.02	0	1	1	0	0	0	0	0	1	0	37.8	12.5	125	39	74	190	152.5	1	0	0	1
70	male	CAS (symptomatic)	22.76	1	1	0	0	0	0	0	0	0	0	44.8	20.5	205	57	154	283	298	1	1	0	1
83	male	CAS (symptomatic)	24.82	1	1	0	0	0	1	0	0	1	1	35.5	23.4	157	76	71	305	252.5	0	0	0	0
67	male	CAS (asymptomatic)	21.83	1	1	1	0	0	1	0	0	1	0	31.4	13.5	163	45	103	257	174.5	1	0	0	2
77	male	CAS (symptomatic)	21.66	1	1	0	1	0	1	0	0	1	0	47.8	17.3	217	40	150	300	337.5	0	1	0	2
59	female	Coiling of IA (unruptured)	27.87	1	0	1	0	0	1	0	1	1	0	38.4	16.2	217	54	133	273	243	0	0	0	1
56	male	Coiling of IA (ruptured)	19.3	1	0	0	0	1	1	0	0	1	0	43.3	20.8	168	69	95	182	189.5	1	0	0	2
59	male	Coiling of IA (unruptured)	24.05	1	1	0	0	1	0	0	0	1	0	44.4	23.6	185	56	122	165	180	1	0	0	2
73	female	Coiling of IA (unruptured)	22.23	1	0	0	0	0	0	0	1	1	0	38.2	16.5	247	47	174	351	321	0	0	0	1
77	female	Coiling of IA (ruptured)	24.16	1	1	0	0	0	1	1	1	1	1	35.8	12.9	161	35	112	234	181.5	1	0	0	0
72	male	CAS (asymptomatic)	21.63	1	1	0	0	0	0	0	0	1	0	41.6	26.3	138	45	87	145	137.5	0	0	0	2
71	female	Coiling of IA (unruptured)	19.23	0	0	0	0	0	0	0	0	1	1	39.5	21.9	207	78	86	340	317.5	1	1	0	2
60	female	Coiling of IA (ruptured)	19.86	1	0	0	0	1	0	0	1	1	1	44.1	21.3	222	54	128	272	287	1	0	0	1
53	female	Coiling of IA (unruptured)	19.87	0	0	0	0	0	0	0	0	1	1	38.4	17.9	216	59	136	138	108	0	0	0	0
79	male	CAS (symptomatic)	16.55	1	1	1	0	0	0	0	0	1	0	32.5	18.3	116	48	57	256	181	1	1	0	1
65	female	Coiling of IA (unruptured)	21.08	0	0	0	0	0	0	0	0	1	1	38.6	17.8	231	74	136	339	309	0	0	0	2
76	male	CAS (asymptomatic)	22.32	0	1	0	0	0	0	0	0	0	1	36.1	15.6	146	40	87	252	207	2	0	0	2
66	female	Coiling of IA (unruptured)	19.48	1	0	0	0	0	1	0	0	0	0	41.5	21.1	211	66	113	252	244.5	1	0	0	1
31	female	Embolization for carotid-cavernous fistula	19.46	0	0	0	0	0	0	0	0	1	1	36.3	25.2	258	56	201	342	297	0	1	0	1
50	female	Coiling of IA (unruptured)	22.2	1	0	0	0	0	0	0	1	1	1	39.9	26.7	231	68	150	167	144.5	0	0	0	0
66	female	Coiling of IA (unruptured)	27.6	1	1	0	0	0	1	0	1	1	0	42.1	24.1	286	54	196	185	185	0	1	0	2
76	female	Coiling of IA (unruptured)	23.96	1	0	0	0	0	1	0	0	1	0	38.3	19.9	233	58	154	278	248	1	0	0	2
72	female	Coiling of IA (unruptured)	26.71	1	1	1	0	0	1	0	1	1	1	37.5	11.9	155	57	83	263	225.5	0	0	0	1
65	female	Coiling of IA (ruptured)	22.9	1	0	0	0	0	1	0	0	1	0	37.2	14.8	247	78	148	349	311.5	2	0	0	1
62	male	Coiling of IA (unruptured)	25.72	1	1	1	0	0	1	0	1	1	0	41.7	28.9	161	41	116	238	230.5	1	0	0	1
64	female	Coiling of IA (unruptured)	22.56	0	1	0	0	0	0	0	0	1	0	41.7	19.4	225	71	135	268	260.5	2	0	0	2
62	female	Coiling of IA (unruptured)	17.17	0	0	0	0	0	0	0	0	1	0	34.2	16.3	201	82	97	296	236	1	0	0	0
82	male	CAS (asymptomatic)	30.03	1	1	1	1	0	0	0	1	0	0	39.2	11	159	63	87	128	105.5	0	0	0	2
66	female	Coiling of IA (unruptured)	19.17	1	0	0	0	0	1	0	1	1	1	30.7	11	164	50	113	268	178	0	0	0	2
76	male	CAS (symptomatic)	22.03	1	0	0	1	0	1	0	1	1	0	29.1	31.1	160	39	121	300	202.5	0	1	0	1
50	female	Coiling of IA (unruptured)	19.31	0	0	0	0	0	0	0	0	1	0	42.2	23.4	219	78	121	291	291	1	1	0	1
70	female	Coiling of IA (unruptured)	22.45	0	0	0	0	0	0	0	0	1	1	38.2	28.7	197	60	134	248	218	1	0	0	1
39	female	Coiling of IA (unruptured)	21.18	0	0	0	0	0	0	0	0	1	0	40.6	20.7	156	63	87	139	124	0	0	0	2
54	female	Coiling of IA (unruptured)	28.37	0	0	0	0	0	0	0	0	1	0	39.4	18.8	233	69	133	306	283.5	1	1	0	0
42	female	Coiling of IA (unruptured)	19.99	1	0	0	0	0	1	0	0	1	0	35.5	16.9	281	94	93	286	233.5	0	0	0	1
82	female	Coiling of IA (unruptured)	17.29	0	1	0	0	0	0	0	0	1	0	35.1	13	189	67	108	203	150.5	0	0	0	2
49	male	Coiling of IA (unruptured)	24.49	1	0	0	0	0	0	0	1	1	0	45.2	21.9	234	71	147	219	241.5	1	0	0	2
71	female	Coiling of IA (unruptured)	17.78	1	0	0	0	0	1	0	0	1	0	35.3	15.9	254	122	111	317	264.5	0	0	0	1
78	male	CAS (asymptomatic)	24.5	1	1	0	1	0	1	0	1	1	1	36.9	13.2	145	56	81	243	198	1	0	0	0
72	male	CAS (asymptomatic)	22.93	1	1	0	1	0	1	1	1	1	0	39.5	20.9	142	43	80	170	147.5	0	0	0	1
70	male	CAS (asymptomatic)	25.77	1	1	1	0	0	0	0	0	1	0	39.3	23.7	208	37	140	246	223.5	1	0	0	2
78	male	Coiling of IA (unruptured)	23.56	1	1	1	0	0	0	0	1	1	0	38	21.5	165	65	85	173	143	0	0	0	1
35	female	Coiling of IA (unruptured)	24.03	0	0	0	0	0	0	0	0	1	0	35.3	13.7	151	54	112	370	317.5	2	0	0	1
66	female	Coiling of IA (unruptured)	22.04	0	1	0	0	0	0	0	0	1	0	37	18.9	216	51	145	273	235.5	0	0	0	2
55	male	CAS (symptomatic)	26.31	1	1	0	0	0	0	1	1	0	0	43.2	22.5	167	63	79	246	253.5	1	0	0	2
77	female	Coiling of IA (unruptured)	23.04	0	0	0	0	0	0	0	0	1	1	31.8	23.2	184	48	128	193	110.5	0	0	0	1
56	female	Coiling of IA (unruptured)	19.47	1	0	0	0	0	0	0	1	1	0	35.4	21.2	204	68	132	119	66.5	0	0	0	1
76	male	CAS (symptomatic)	21.48	1	1	0	0	0	1	0	1	1	0	37.2	14.8	146	55	65	224	186.5	0	0	0	1
75	female	Coiling of IA (unruptured)	20.33	1	1	0	0	0	0	0	0	1	0	41.4	16.7	185	75	107	248	240.5	0	0	0	2
76	female	Coiling of IA (unruptured)	22.19	1	0	0	0	0	1	0	0	1	0	40.9	15.6	250	54	112	248	233	0	0	0	2
65	female	CAS (symptomatic)	18.26	1	0	0	0	0	1	1	1	1	1	36.9	30.3	162	38	108	329	284	0	1	0	2
36	female	Coiling of IA (unruptured)	23.3	0	0	0	0	1	0	0	0	1	0	38.4	21.7	172	61	98	180	150	0	0	0	1
58	female	Coiling of IA (unruptured)	28.27	1	1	1	0	0	1	0	1	1	0	36.9	22.5	200	91	103	242	197	1	0	0	1
76	female	Coiling of IA (unruptured)	26.73	1	0	0	0	0	1	0	1	1	1	32.4	18.6	173	65	100	198	123	1	0	0	1
76	male	CAS (symptomatic)	22.23	1	1	0	0	0	1	0	0	1	0	40.7	21.4	135	70	58	213	198	0	0	0	2
56	female	Coiling of IA (unruptured)	19.28	0	1	0	0	0	0	0	0	1	0	35.1	15.5	207	90	109	274	221.5	0	1	0	2
91	male	CAS (symptomatic)	20.1	0	1	0	1	0	0	0	1	1	0	33.1	13.3	168	73	83	381	313.5	2	0	0	1
82	male	CAS (symptomatic)	24.17	1	1	1	1	0	1	0	1	1	0	32.7	16.9	146	53	85	226	151	0	0	0	1
75	male	Coiling of IA (unruptured)	22.3	1	0	0	0	0	1	0	1	1	0	48	17.1	165	55	82	205	250	1	0	0	2
38	female	Coiling of IA (unruptured)	22.41	0	0	0	0	0	0	0	0	1	1	39.2	20.1	188	58	114	265	242.5	0	2	0	2
51	male	Coiling of IA (unruptured)	23.89	0	0	0	0	0	1	0	1	1	0	33.5	20.5	198	35	136	115	47.5	0	0	0	1
69	female	Coiling of IA (unruptured)	22.34	0	0	0	0	0	0	0	0	0	1	39.5	22.4	219	70	136	343	320.5	1	1	0	1
80	male	CAS (symptomatic)	24.32	1	1	0	0	0	1	1	1	0	0	31.8	24.8	156	40	103	181	98.5	1	0	0	1
66	male	CAS (asymptomatic)	23.38	0	1	1	1	1	0	0	0	1	0	41	24.3	183	43	121	75	67.5	0	1	0	1
47	male	Coiling of IA (unruptured)	27.56	1	1	1	0	0	1	0	1	1	0	38.3	31.5	187	42	99	160	130	0	1	0	0
72	male	Coiling of IA (unruptured)	22.47	1	1	0	0	0	0	0	1	0	0	45.9	10.5	142	44	92	185	207.5	1	0	0	2
73	male	CAS (symptomatic)	20.5	1	0	1	1	0	1	1	1	1	0	25.5	16.5	123	30	68	330	202.5	0	1	0	1
51	male	CAS (asymptomatic)	24.39	1	1	1	0	1	1	0	0	1	0	45.6	27.4	157	47	108	170	192.5	1	0	0	2
68	female	Coiling of IA (unruptured)	15.97	0	0	0	0	1	0	0	0	1	0	39.4	24.9	210	83	124	149	126.5	1	0	0	1
77	female	Coiling of IA (unruptured)	23.34	1	1	0	0	0	1	0	0	0	0	43.8	20.6	194	65	119	162	169.5	2	0	0	0
79	male	CAS (symptomatic)	25.01	0	0	1	1	0	0	1	1	0	0	46	11	186	55	185	250	280	0	0	0	1
34	male	Coiling of IA (unruptured)	22.42	1	1	0	0	1	0	0	0	1	1	42.7	18	202	39	138	194	194	0	1	0	2
79	male	CAS (symptomatic)	30.86	0	0	0	0	0	0	0	0	1	0	44	27.2	191	41	184	176	191	1	0	0	2
65	female	CAS (symptomatic)	22.44	1	1	1	1	0	0	0	0	1	0	38.2	27.5	164	40	82	152	122	1	0	0	1
61	male	CAS (symptomatic)	21.61	0	1	1	1	0	0	0	0	0	0	39.4	20.3	134	57	80	205	182.5	2	0	0	2
60	female	Coiling of IA (unruptured)	22.2	1	1	0	0	0	1	0	0	1	0	41.9	12.2	222	48	140	156	148.5	2	0	0	1
70	female	Coiling of IA (unruptured)	24.22	1	1	0	0	0	1	0	0	1	0	35.7	27.2	247	50	160	328	275.5	1	0	0	1
76	female	Coiling of IA (unruptured)	22.26	0	0	0	0	0	0	0	0	1	0	39.1	19.9	199	80	75	301	278.5	1	0	0	2
73	female	Coiling of IA (unruptured)	18.28	0	1	0	0	0	0	0	0	1	0	30.6	29.4	188	76	79	227	137	1	0	0	0
78	female	Coiling of IA (unruptured)	23.53	0	0	0	1	0	1	0	0	1	1	39.7	18	181	53	115	121	98.5	0	0	0	2
45	female	Coiling of IA (unruptured)	21.64	1	0	0	0	0	1	0	0	1	0	38	23.5	199	94	100	169	139	0	0	0	2
66	female	Coiling of IA (unruptured)	19.4	0	0	0	0	0	0	0	0	1	0	36.2	17.9	221	97	110	192	147	1	0	0	2
55	female	Coiling of IA (unruptured)	25.82	1	1	1	0	0	1	0	1	1	0	40.9	30.1	192	46	126	200	185	1	0	0	0
83	male	CAS (symptomatic)	22.41	1	0	0	0	0	0	0	1	1	0	36.2	30.7	158	37	113	186	141	0	0	0	0
64	female	Coiling of IA (unruptured)	14.38	0	0	0	0	0	0	0	0	1	0	35.6	18.2	210	91	104	155	102.5	0	0	0	1
45	male	Coiling of IA (unruptured)	30.4	1	1	0	0	0	1	0	1	1	0	44.6	25	229	51	145	65	80	0	0	0	1
73	female	Coiling of IA (unruptured)	26.25	1	1	0	0	0	0	0	1	1	0	37.9	24.5	200	98	85	294	256.5	0	0	0	2
43	female	Coiling of IA (unruptured)	19.53	0	0	0	0	0	0	0	0	1	0	35.8	27.7	180	51	117	186	133.5	0	1	0	0
72	male	CAS (asymptomatic)	25.02	1	1	1	0	0	0	0	1	1	0	37.6	15.5	138	45	91	153	115.5	1	0	0	1
72	male	CAS (asymptomatic)	20.72	1	0	0	0	0	1	0	1	1	1	36.1	12.3	176	58	109	145	100	0	0	0	2
76	female	CAS (asymptomatic)	25.02	1	1	0	0	0	1	0	0	1	1	36.3	16.1	129	64	56	225	180	0	0	0	2
77	female	CAS (asymptomatic)	19.41	1	1	0	0	0	1	0	1	0	0	40.1	27.3	213	63	144	207	192	0	0	0	2
66	male	CAS (asymptomatic)	29.4	1	1	0	1	0	0	0	1	0	0	42.9	17.2	157	42	89	119	119	0	0	0	2
45	female	Coiling of IA (unruptured)	19.44	0	0	0	0	1	0	0	0	1	0	43.4	20.6	191	67	127	215	222.5	0	1	0	1
77	male	CAS (symptomatic)	21.32	1	1	0	1	0	1	0	1	1	1	40	16.2	164	60	84	183	168	1	0	0	1
26	female	Coiling of IA (unruptured)	26.67	0	0	0	0	0	0	0	0	1	0	33.2	28.3	172	44	110	5	-62.5	1	0	0	1
60	female	Coiling of IA (unruptured)	22.02	1	1	0	0	0	1	0	0	1	0	34.7	30.6	214	40	120	229	169	1	0	0	1
73	male	Coiling of IA (unruptured)	22.87	1	0	0	0	0	1	0	1	1	1	35.4	15	192	70	110	259	206.5	1	1	0	1
75	male	Coiling of IA (unruptured)	20.23	0	0	1	0	0	0	0	0	1	0	38.8	17	183	84	88	242	212	0	0	0	1
80	male	CAS (asymptomatic)	26.08	1	1	0	0	0	0	0	0	1	1	39.9	21	217	77	129	170	147.5	0	1	0	2
61	female	Coiling of IA (unruptured)	22.48	0	0	0	0	0	0	0	0	1	0	39.1	22.4	205	72	120	226	203.5	1	0	0	1
61	male	CAS (asymptomatic)	24.67	1	1	0	0	0	1	0	1	1	0	40	27.2	140	80	51	218	203	1	0	0	2
57	male	Coiling of IA (unruptured)	23.22	1	1	1	0	0	1	0	1	1	0	49.7	22.1	201	55	131	76	128.5	0	0	0	1
41	female	Coiling of IA (unruptured)	20.96	0	0	0	0	0	0	0	0	1	0	42	24.4	198	75	116	105	105	0	0	0	2
56	female	Coiling of IA (unruptured)	16.71	1	0	0	0	1	1	0	1	1	0	44	19.1	234	91	125	47	62	0	0	0	2
71	male	CAS (asymptomatic)	34.67	1	1	1	1	0	1	0	1	1	0	42.5	17.4	198	58	119	168	168	1	0	0	1
80	female	CAS (asymptomatic)	23.55	1	1	0	1	0	1	0	1	1	0	39.9	16.4	202	49	108	319	296.5	1	0	0	1
78	male	CAS (symptomatic)	23.72	1	1	0	0	0	1	0	0	1	0	43	29.8	199	52	131	126	133.5	0	0	0	1
58	male	Coiling of IA (unruptured)	24.87	0	1	0	0	1	0	0	0	1	0	46.4	21	207	60	145	64	94	1	0	0	1
64	female	Coiling of IA (unruptured)	24.75	0	1	0	0	0	0	0	0	1	0	41.9	19.6	214	61	150	219	211.5	0	1	0	1
70	male	CAS (asymptomatic)	24.48	1	1	0	0	1	0	0	1	1	0	45.4	35.7	182	71	100	81	103.5	0	1	0	2
39	female	Coiling of IA (unruptured)	42.02	0	0	0	0	0	1	0	0	1	0	41.2	26.7	156	44	95	183	175.5	0	0	0	1
60	female	CAS (asymptomatic)	28.02	1	0	1	0	0	0	0	0	1	0	35	17.3	138	62	66	75	22.5	0	2	0	1
74	female	Coiling of IA (unruptured)	22.93	1	1	0	0	0	1	0	0	1	1	39.1	23.7	240	46	115	252	229.5	1	0	0	1
68	female	Coiling of IA (unruptured)	21.99	1	0	0	0	0	1	0	0	1	0	29.8	22.1	148	60	83	267	169.5	1	0	0	2
62	male	CAS (asymptomatic)	22.1	1	0	1	0	0	1	0	1	1	0	42.8	22	201	57	104	163	163	0	0	0	0
65	female	Coiling of IA (unruptured)	18	1	0	0	0	0	0	0	1	1	1	34.5	19.2	216	79	125	213	153	1	0	0	1
38	male	Coiling of IA (ruptured)	21.71	0	0	0	0	0	0	0	0	1	0	39.6	20.6	163	51	95	65	42.5	0	1	0	2
58	female	Coiling of IA (ruptured)	19.19	1	0	0	0	0	0	0	0	1	1	38.7	27	238	66	145	180	150	0	1	0	0
76	male	CAS (asymptomatic)	25.34	0	1	0	0	0	0	0	0	1	0	39.7	27.1	164	45	99	190	167.5	2	0	0	2
79	male	CAS (symptomatic)	18.36	1	0	0	0	1	0	0	0	1	0	44.1	23.4	164	33	114	242	257	1	0	0	2
57	male	CAS (symptomatic)	19.52	0	1	0	0	1	0	0	0	1	0	44	21.9	205	73	132	114	129	0	2	0	1
77	male	CAS (symptomatic)	18.76	1	0	1	1	0	1	1	1	1	0	41.8	25.5	83	27	44	270	262.5	2	0	0	1
70	male	CAS (symptomatic)	23.13	1	0	1	1	1	1	1	1	1	0	40	18.8	158	73	68	247	232	0	2	0	2
68	male	CAS (symptomatic)	25.17	1	1	0	0	1	1	0	1	1	0	46.4	19.6	145	47	79	202	232	1	0	0	2
72	male	CAS (symptomatic)	25.24	1	0	1	0	1	0	0	0	1	0	39.1	17.4	155	37	96	182	159.5	0	0	0	1
72	male	CAS (symptomatic)	25.68	1	1	0	0	0	1	1	1	1	0	42.1	11	176	60	106	226	226	1	0	0	2
75	male	CAS (symptomatic)	21.06	1	1	1	1	0	1	1	1	1	0	32.3	30.3	145	59	75	55	-20	1	0	0	2
71	female	Coiling of IA (unruptured)	21.66	1	1	0	0	0	1	0	0	1	0	38.3	22.1	173	63	91	147	117	1	0	0	0
83	male	CAS (symptomatic)	24.79	1	0	0	0	0	1	0	0	0	0	40.7	10.1	140	56	63	171	156	1	0	0	1
75	male	CAS (symptomatic)	27.41	1	0	0	0	0	0	0	0	1	0	42.5	18.3	211	64	128	142	142	1	0	0	1
73	female	Coiling of IA (unruptured)	21.87	1	1	0	0	0	1	0	0	1	0	44.8	19	183	45	126	163	178	0	1	0	1
67	female	CAS (symptomatic)	27.61	1	1	1	0	0	1	0	0	0	0	35.6	18.3	124	35	58	278	225.5	2	0	0	1
66	female	Coiling of IA (unruptured)	21.6	0	0	0	0	0	0	0	0	1	0	38.4	24.8	243	79	148	323	293	1	1	0	2
64	female	Coiling of IA (unruptured)	23.32	1	0	0	0	0	1	0	0	1	0	38.7	20.1	173	61	84	229	199	0	1	0	1
52	female	Coiling of IA (ruptured)	22.38	0	0	0	0	0	0	0	0	1	0	39.7	36.5	181	51	120	89	66.5	0	0	0	1
67	female	Coiling of IA (unruptured)	21.61	0	0	0	0	0	0	0	0	1	0	43.1	18.4	253	105	119	121	128.5	0	0	0	2
65	male	CAS (symptomatic)	27.28	0	0	0	0	0	0	0	0	1	0	37.1	21.7	120	47	54	99	61.5	0	0	0	1
83	male	CAS (symptomatic)	24.45	0	1	1	1	0	0	0	0	1	0	33.8	13.3	133	57	64	269	201.5	2	0	0	2
59	female	Coiling of IA (unruptured)	22.15	1	1	0	0	0	0	0	0	1	0	39.2	26.7	198	51	112	113	90.5	0	0	0	1
66	female	Coiling of IA (unruptured)	21.98	1	0	0	0	0	1	0	0	1	0	41.2	23.2	171	63	85	245	237.5	2	0	0	0
75	female	Coiling of IA (unruptured)	21.09	0	0	0	0	0	0	0	0	1	0	41.4	20.6	159	68	74	144	136.5	0	0	0	1
55	female	Coiling of IA (unruptured)	25.13	1	0	0	0	0	1	0	1	1	0	40.1	20.3	236	78	136	390	375	2	0	0	1
69	male	CAS (symptomatic)	25.68	1	1	1	0	1	0	0	0	1	0	41.4	20.7	200	46	118	161	153.5	0	0	0	0
72	female	Coiling of IA (unruptured)	23.79	0	1	0	1	0	0	1	1	1	0	34.4	17.9	213	39	127	276	216	1	0	0	1
73	female	Coiling of IA (unruptured)	20.42	1	0	0	0	0	1	0	1	1	0	30.7	22	179	55	105	212	122	0	0	0	2
71	female	Coiling of IA (unruptured)	24.38	0	0	1	1	0	1	0	0	1	0	42.4	17.8	199	56	124	150	150	0	1	0	1
63	female	Coiling of IA (unruptured)	23.51	0	0	0	0	0	0	0	0	1	0	35.4	31.9	214	69	138	174	121.5	0	1	0	1
36	female	Coiling of IA (unruptured)	24.81	0	0	0	0	0	0	0	0	1	0	36.7	23.4	174	54	112	235	190	0	0	0	0
71	male	Coiling of IA (unruptured)	18.56	0	0	0	0	0	0	0	0	1	0	41.3	30.3	146	58	82	188	180.5	0	1	0	2
73	male	CAS (symptomatic)	24.6	1	1	0	0	0	0	0	0	1	0	33.4	28.4	145	61	82	156	88.5	0	0	0	1
78	female	CAS (symptomatic)	19.98	1	1	0	1	0	0	0	0	1	0	38.5	19.8	124	40	66	150	120	0	0	0	1
52	female	Coiling of IA (unruptured)	26.08	0	0	0	0	1	0	0	0	1	0	47.5	21.2	165	44	110	228	265.5	0	1	0	1
50	female	Coiling of IA (unruptured)	27.92	1	1	0	0	0	1	0	0	1	0	39.7	20.8	283	57	192	253	230.5	0	1	0	1
55	female	Coiling of IA (unruptured)	26.68	0	0	0	0	0	0	0	0	1	0	36.7	21.3	217	65	123	59	14	0	0	0	1
